# Supplementary material for: New Pyrazole/Pyrimidine-Based Scaffolds as Inhibitors of Heat Shock Protein 90 Endowed with Apoptotic Anti-Breast Cancer Activity
Source: Pharmaceuticals (Basel). 2024 Sep 27;17(10):1284. doi: 10.3390/ph17101284 (PMC11510237; doi:10.3390/ph17101284)
Supplement: Supplementary file 1 [file pharmaceuticals-17-01284-s001.zip]

Archive with 1 entries (1 files):
- pharmaceuticals-3113208-supplementary.pdf
